# Supplementary material for: The Effect of a Care Bundle on the Rate of Blood Culture Contamination in a General Intensive Care Unit
Source: Antibiotics (Basel). 2024 Nov 13;13(11):1082. doi: 10.3390/antibiotics13111082 (PMC11591278; doi:10.3390/antibiotics13111082)
Supplement: Supplementary file 1 [file antibiotics-13-01082-s001.zip]

Archive with 1 entries (1 files):
- antibiotics-3292300-supplementary.pdf
